# Supplementary material for: In Vivo Chemical Screening in Zebrafish Embryos Identified FDA-Approved Drugs That Induce Differentiation of Acute Myeloid Leukemia Cells
Source: Int J Mol Sci. 2024 Jul 16;25(14):7798. doi: 10.3390/ijms25147798 (PMC11277044; doi:10.3390/ijms25147798)
Supplement: Supplementary file 1 [file ijms-25-07798-s001.zip]

Archive with 1 entries (1 files):
- ijms-3032134-supplementary.pdf
